# Supplementary material for: Initiation and Single Dispensing in Cardiovascular and Insulin Medications: Prevalence and Explanatory Factors
Source: Int J Environ Res Public Health. 2020 May 12;17(10):3358. doi: 10.3390/ijerph17103358 (PMC7277594; doi:10.3390/ijerph17103358)
Supplement: Supplementary file 1 [file ijerph-17-03358-s001.zip]

Archive with 4 entries (4 files):
- supplementary files/Supplementary Table S1.docx
- supplementary files/Supplementary Table S2.docx
- supplementary files/Supplementary Table S3.docx
- supplementary files/Supplementary Table S4.docx
